# Supplementary material for: The novel bacteriocin romsacin from Staphylococcus haemolyticus inhibits Gram-positive WHO priority pathogens
Source: Microbiol Spectr. 2023 Oct 31;11(6):e00869-23. doi: 10.1128/spectrum.00869-23 (PMC10715183; doi:10.1128/spectrum.00869-23)
Supplement: Supplementary Table 1 — Romsacin inhibition. [file spectrum.00869-23-s0002.xlsx]

## Sheet: Supplementary table 1
Supplementary table 1
Romsacin inhibition against a panel of indicator strains growing planktonic or on agar plates (spot-on lawn assay), and biofilm inhibition.
Purified romsacin (3 µl) spot-on-lawn assay; no zone (-), inhibition zone 1-6 mm (+), 7-12 mm (++), and ≥13 mm (+++).
Serial dilutions of the purified bacteriocin fraction were made to test inhibition of planktonic growth.
The dilution factor of the purified bacteriocin is where the indicator strain is inhibited by at least 50% compared to the control with no added antimicrobial is shown in column F.
The planctonic inhibition in BU/mL is calculated in column G.
Freeze no.	Origin	Short no.	Species	Agar zone inhibition purified bacteriocin	Planctonic inhibition, dilution factor	Planctonic inhibition BU/mL	Biofilm eradication (microscopy)
63-66	UiT/NMBU	1	L. lactis 1403 control	+++	Not tested	Not tested
50579417	UiT	1	Escherichia coli	-	No inhibition	No inhibition
50639799	UiT	2	Escherichia coli	-	Not tested	Not tested
50676002	UiT	3	Escherichia coli	-	Not tested	Not tested
50739822	UiT	4	Escherichia coli	-	Not tested	Not tested
50857972	UiT	5	Escherichia coli	-	Not tested	Not tested
K56-1	UiT	6	Escherichia coli	-	Not tested	Not tested
K56-2	UiT	7	Escherichia coli	-	Not tested	Not tested
K56-3	UiT	8	Escherichia coli	-	Not tested	Not tested
K56-4	UiT	9	Escherichia coli	-	Not tested	Not tested
K56-5	UiT	10	Escherichia coli	-	Not tested	Not tested
K12-21	UiT	1	Acinetobacter baumannii	-	No inhibition	No inhibition
K44-35	UiT	2	Acinetobacter baumannii	-	Not tested	Not tested
K47-42	UiT	3	Acinetobacter baumannii	-	Not tested	Not tested
K55-13	UiT	4	Acinetobacter baumannii	-	Not tested	Not tested
K63-58	UiT	5	Acinetobacter baumannii	-	Not tested	Not tested
K50-3	UiT	6	Acinetobacter baumannii	-	Not tested	Not tested
K50-7	UiT	7	Acinetobacter baumannii	-	Not tested	Not tested
K50-13	UiT	8	Acinetobacter baumannii	-	Not tested	Not tested
K50-21	UiT	9	Acinetobacter baumannii	-	Not tested	Not tested
K50-32	UiT	10	Acinetobacter baumannii	-	Not tested	Not tested
K47-25	UiT	1	Klebsiella pneumoniae	-	No inhibition	No inhibition
K66-45	UiT	2	Klebsiella pneumoniae	-	Not tested	Not tested
50531633	UiT	3	Klebsiella pneumoniae	-	Not tested	Not tested
50625602	UiT	4	Klebsiella pneumoniae	-	Not tested	Not tested
50667959	UiT	5	Klebsiella pneumoniae	-	Not tested	Not tested
T7-001	UiT	6	Klebsiella pneumoniae	-	Not tested	Not tested
T7-006	UiT	7	Klebsiella pneumoniae	-	Not tested	Not tested
T7-007	UiT	8	Klebsiella pneumoniae	-	Not tested	Not tested
T7-010	UiT	9	Klebsiella pneumoniae	-	Not tested	Not tested
T7-011	UiT	10	Klebsiella pneumoniae	-	Not tested	Not tested
K34-7	UiT	1	Pseudomonas aeruginosa	-	Not tested	Not tested
K34-73	UiT	2	Pseudomonas aeruginosa	-	Not tested	Not tested
K44-24	UiT	3	Pseudomonas aeruginosa	-	Not tested	Not tested
50692172	UiT	4	Pseudomonas aeruginosa	-	Not tested	Not tested
50692520	UiT	5	Pseudomonas aeruginosa	-	Not tested	Not tested
P04-29	UiT	6	Pseudomonas aeruginosa	-	Not tested	Not tested
P04-34	UiT	7	Pseudomonas aeruginosa	-	Not tested	Not tested
P04-39	UiT	8	Pseudomonas aeruginosa	-	Not tested	Not tested
P04-40	UiT	9	Pseudomonas aeruginosa	-	Not tested	Not tested
P04-41	UiT	10	Pseudomonas aeruginosa	-	Not tested	Not tested
9-F-6 / 50673722	UiT	1	Enterococcus faecium (VRE)	+++	640	47
KresLRE-8 / 50901530	UiT	2	Enterococcus faecium (VRE)	++	320	93	Yes
K36-18	UiT	3	Enterococcus faecium (VRE)	++	Not tested	Not tested
13-A-9 / 50758899	UiT	4	Enterococcus faecium (VRE)	++	640	47
TUH50-22	UiT	5	Enterococcus faecium (VRE)	+++	Not tested	Not tested
K59-27	UiT	6	Enterococcus faecium	+++	640	47
51269769 / 1-I-3	UiT	7	Enterococcus faecium	++	Not tested	Not tested
51276488 / 2-D-9	UiT	8	Enterococcus faecium	+++	Not tested	Not tested
51269068 / 1-C-3	UiT	9	Enterococcus faecium	++	Not tested	Not tested
K59-20	UiT	10	Enterococcus faecium	++	320	93
33-71	UiT	1	Staphylococcus aureus (MRSA)	++	20	1493	Yes
33-72 / NCTC10442	UiT	2	Staphylococcus aureus (MRSA)	+	Not tested	Not tested
33-73	UiT	3	Staphylococcus aureus (MRSA)	++	320	93
40-75	UiT	4	Staphylococcus aureus (MRSA)	++	40	747
42-74	UiT	5	Staphylococcus aureus (MRSA)	++	20	1493
66-64 / USA300	UiT	6	Staphylococcus aureus (MRSA)	+	Not tested	Not tested
68-04/3-2 / ATCC25923	UiT	7	Staphylococcus aureus	+	10	2987
68-05	UiT	8	Staphylococcus aureus (MRSA)	+	Not tested	Not tested
69-06	UiT	9	Staphylococcus aureus	++	Not tested	Not tested
69-20	UiT	10	Staphylococcus aureus	++	80	373
51-11	UiT	1	Staphylococcus haemolyticus	++	320	93	Yes
51-13	UiT	2	Staphylococcus haemolyticus	+	Not tested	Not tested
51-21	UiT	3	Staphylococcus haemolyticus	++	Not tested	Not tested
51-37	UiT	4	Staphylococcus haemolyticus	++	Not tested	Not tested
51-45	UiT	5	Staphylococcus haemolyticus	++	Not tested	Not tested
51-46	UiT	6	Staphylococcus haemolyticus	++	320	93	Yes
53-30	UiT	7	Staphylococcus haemolyticus	+++	1280	23
53-32	UiT	8	Staphylococcus haemolyticus	++	40	747
53-37	UiT	9	Staphylococcus haemolyticus	++	160	187
53-50	UiT	10	Staphylococcus haemolyticus	++	160	187
54-31	UiT	11	Staphylococcus haemolyticus	++	1280	23
54-35	UiT	12	Staphylococcus haemolyticus	++	640	47
53-38	UiT	13	Staphylococcus haemolyticus	Not tested	640	47
51-03	UiT	14	Staphylococcus haemolyticus	Not tested	160	187
25-18	UiT	1	Staphylococcus hominis	++	Not tested	Not tested
58-71	UiT	1	Staphylococcus lugdunensis	Not tested	Not tested	Not tested
59-10	UiT	2	Staphylococcus lugdunensis	+	40	747
59-39	UiT	3	Staphylococcus lugdunensis	++	80	373
60-16	UiT	4	Staphylococcus lugdunensis	+	Not tested	Not tested
60-75	UiT	5	Staphylococcus lugdunensis	++	160	187
59-23	UiT	1	Staphylococcus saprophyticus	++	640	47
59-72	UiT	2	Staphylococcus saprophyticus	+++	2560	12
60-17	UiT	3	Staphylococcus saprophyticus	++	320	93
60-54	UiT	4	Staphylococcus saprophyticus	+++	Not tested	Not tested
60-71	UiT	5	Staphylococcus saprophyticus	+++	Not tested	Not tested
26-29	UiT	1	Staphylococcus epidermidis	+	Not tested	Not tested
26-51	UiT	2	Staphylococcus epidermidis	+	Not tested	Not tested
26-66	UiT	3	Staphylococcus epidermidis	+	20	1493
59-2	UiT	4	Staphylococcus epidermidis	+	80	373	Yes
60-61	UiT	5	Staphylococcus epidermidis	+	Not tested	Not tested
42-77 / RP62A	UiT	6	Staphylococcus epidermidis	Not tested	40	747	Yes
59-1	UiT	1	Staphylococcus capitis	-	20	1493
59-21	UiT	2	Staphylococcus capitis	-	Not tested	Not tested
59-32	UiT	3	Staphylococcus capitis	++	320	93
59-79	UiT	4	Staphylococcus capitis	+	160	187
60-18	UiT	5	Staphylococcus capitis	+	Not tested	Not tested
LMGT 2805	NMBU	1	Bacillus cereus	++	Not tested	Not tested
LMGT 2711	NMBU	2	Bacillus cereus	++	160	187
LMGT 2731	NMBU	3	Bacillus cereus	++	40	747
LMGT 2738	NMBU	9	Carnobacterium divergens	+++	Not tested	Not tested
LMGT 2332	NMBU	10	Carnobacterium maltaromaticum	++	Not tested	Not tested
LMGT 3465	NMBU	11	Enterococcus avium	+++	Not tested	Not tested
LMGT 2333	NMBU	12	Enterococcus faecalis	++	Not tested	Not tested
LMGT 3088	NMBU	13	Enterococcus faecalis	++	Not tested	Not tested
LMGT 3330	NMBU	14	Enterococcus faecalis	++	40	747
LMGT 3331	NMBU	15	Enterococcus faecalis	++	20	1493
LMGT 3332	NMBU	16	Enterococcus faecalis	++	40	747
LMGT 2763	NMBU	17	Enterococcus faecium	+++	Not tested	Not tested
LMGT 2772	NMBU	18	Enterococcus faecium	+++	Not tested	Not tested
LMGT 2783	NMBU	19	Enterococcus faecium	+++	Not tested	Not tested
LMGT 2876	NMBU	20	Enterococcus faecium	++	Not tested	Not tested
LMGT 2355	NMBU	22	Lactobacillus paracasei	+++	Not tested	Not tested
LMGT 2352	NMBU	24	Lactobacillus plantarum	+++	Not tested	Not tested
LMGT 3125	NMBU	25	Lactobacillus plantarum	+++	Not tested	Not tested
LMGT 2361	NMBU	26	Lactobacillus sakei	+++	Not tested	Not tested
LMGT 2380	NMBU	27	Lactobacillus sakei	+++	Not tested	Not tested
LMGT 3390	NMBU	29	Lactococcus sp., mulig garvieae	+++	Not tested	Not tested
B1545	NMBU	30	Lactococcus lactis	+++	Not tested	Not tested
LMGT 2081	NMBU	31	Lactococcus lactis	+++	Not tested	Not tested
LMGT 2386	NMBU	32	Leuconostoc citreum	+++	Not tested	Not tested
LMGT 2710	NMBU	33	Listeria innocua	++	Not tested	Not tested
LMGT 2785	NMBU	34	Listeria innocua	+++	Not tested	Not tested
LMGT 2813	NMBU	35	Listeria ivanovii/monocytogenes	++	Not tested	Not tested
LMGT 2650	NMBU	37	Listeria monocytogenes	+	Not tested	Not tested
LMGT 2651	NMBU	38	Listeria monocytogenes	++	Not tested	Not tested
LMGT 2652	NMBU	39	Listeria monocytogenes	++	160	187
LMGT 2653	NMBU	40	Listeria monocytogenes	+	80	373
LMGT 2002	NMBU	41	Pediococcus acidilactici	+++	Not tested	Not tested
LMGT 2001	NMBU	42	Pediococcus pentosaceus	+++	Not tested	Not tested
LMGT 2366	NMBU	43	Pediococcus pentosaceus	++	Not tested	Not tested
LMGT 3023	NMBU	45	Staphylococcus aureus	++	Not tested	Not tested
LMGT 3242	NMBU	46	Staphylococcus aureus	+	Not tested	Not tested
LMGT 3262	NMBU	47	Staphylococcus aureus	++	Not tested	Not tested
LMGT 3263	NMBU	48	Staphylococcus aureus	++	Not tested	Not tested
LMGT 3264	NMBU	49	Staphylococcus aureus	+	Not tested	Not tested
LMGT 3265	NMBU	50	Staphylococcus aureus	++	Not tested	Not tested
LMGT 3347	NMBU	58	Streptococcus agalactiae	++	Not tested	Not tested
LMGT 3890	NMBU	59	Streptococcus canis/dysgalactiae/pyogenes	++	Not tested	Not tested
LMGT 3899	NMBU	60	Streptococcus lutetiensis/equinus/ gallolyticus/infantius	++	Not tested	Not tested
LMGT 3555	NMBU	61	Streptococcus sp., salivarius ssp thermophilus	+++	Not tested	Not tested
LMGT 3597	NMBU	62	Streptococcus vestibularis	++	Not tested	Not tested
LMGT 3912	NMBU	63	Streptococcus uberis	++	320	93
LMGT 3918	NMBU	64	Streptococcus uberis	++	Not tested	Not tested
LMGT 3590	NMBU	67	Escherichia coli	-	Not tested	Not tested
LMGT 3591	NMBU	68	Escherichia coli	-	Not tested	Not tested
